# Supplementary material for: Cross-species modeling of muscular dystrophy in Caenorhabditis elegans using patient-derived extracellular vesicles
Source: Dis Model Mech. 2024 Apr 2;17(3):dmm050412. doi: 10.1242/dmm.050412 (PMC11007864; doi:10.1242/dmm.050412)
Supplement: Table S2. Statistics [file dmm-17-050412-TableS2.xlsx]

## Sheet: Sheet1
Statistical data
Fig 1A Lifespan assay- Log-Rank test
conditions		n	p-value compared to no EVs	Bonferroni p-value
no EVs		105
Healthy EVs		195	0.902	1
Patient EVs		735	3.6e-06	0.001171
Fig 1B Thrashing assay- Welch two sample t-test
conditions	N	n	p-value compared to no EVs
control EVs	3	127
Patient EVs	4	103	0.001171
Fig 1C Pumping assay- Welch two sample t-test
conditions	N	n	p-value compared to no EVs
control EVs	3	93
Patient EVs	4	121	0.03898
Fig 1E Fluorescent bacteria assay - Welch two sample t-test
conditions	N	n	p-value compared to no EVs
control EVs	5	115
Patient EVs	3	70	0.0004444
Fig 1F Egg accumulation assay- Welch two sample t-test
conditions	N	n	p-value compared to no EVs
control EVs	4	100
Patient EVs	3	75	0.001265
Fig 1G Intestine contraction assay- Welch two sample t-test
conditions	N	n	p-value compared to no EVs
control EVs	3	15 (105 contractions)
Patient EVs	3	15 (105 contractions)	0.8386
Fig 1H Defecation assay- binary logistic regression
conditions	N	n	p-value compared to no EVs
control EVs	3	15
Patient EVs	3	15	<0.0001
Fig 2A Body wall muscle integrity assay- binary logistic regression
conditions	N	n	p-value compared to no EVs
control EVs	4	224
Patient EVs	8	480	<0.0001
Fig 2B Vulva muscle integrity assay- binary logistic regression
conditions	N	n	p-value compared to no EVs
control EVs	4	97
Patient EVs	3	79	<0.0001
Fig 2C Body wall muscle integrity assay- binary logistic regression
conditions	N	n	p-value compared to no EVs
control EVs	4	116
Patient EVs	3	97	<0.0001
Fig 2D Body wall muscle integrity assay- binary logistic regression
conditions	N	n	p-value compared to no EVs
control EVs	3	120
MNG patient EVs	3	115	0.0546
Fig 3A Body wall muscle integrity assay- binary logistic regression
conditions	N	n	p-value compared to control EVs DMSO	p-value compared to Patient EVs DMSO
control EVs DMSO	4	121
Patient EVs DMSO	3	78	<0.0001
control EVs Prednisone	4	125	0.1954
Patient EVs Prednisone	3	87		<0.0001
Fig 3B Body wall muscle integrity assay- binary logistic regression
conditions	N	n	p-value compared to control EVs DMSO	compared to Patient EVs DMSO
control EVs DMSO	4	109		<0.0001
Patient EVs DMSO	3	69
control EVs Prednisone	4	104	0.9772
Patient EVs Prednisone	3	77		0.9772
Fig S1 C abundance (CD63)- Welch two sample t-test
conditions	N	n	p-value compared to control EVs
control EVs	3
Patient EVs	8		0.8492
Fig S1 C abundance (CD81)- Welch two sample t-test
conditions	N	n	p-value compared to control EVs
control EVs	3
Patient EVs	8		0.6208
Fig S2 Lifespan assay- Log-Rank test
conditions	n		p-value compared to no EVs	Bonferroni p-value
no EVs	105
H-1	105		0.3846	0.7692
H-2	90		0.1966	0.3932
Fig S2 Lifespan assay- Log-Rank test
conditions	n		p-value compared to no EVs	Bonferroni p-value
no EVs	105
BMD-0	105		0.1085	0.7596
BMD-1	105		7.1e-06	4.9e-05
BMD-2	105		0.0012	0.0086
BMD-3	105		0.0013	0.0094
BMD-4	105		1e-06	7.3e-06
BMD-5	105		5.2e-07	3.6e-06
DMD-1	105		0.0001	0.0007
N-number of independent experiments
n-number of animals scored
